# Supplementary material for: Malaria and dengue in Hodeidah city, Yemen: High proportion of febrile outpatients with dengue or malaria, but low proportion co-infected
Source: PLoS One. 2021 Jun 25;16(6):e0253556. doi: 10.1371/journal.pone.0253556 (PMC8232408; doi:10.1371/journal.pone.0253556)
Supplement: S2 Table — (XLS) [file pone.0253556.s003.xls]

## Sheet: Sheet1
Serial No.	District	Gender	Age	Age categories	Educational status	Employment status	Household size	Temperature	Sweating	Chills	Headache	Muscle pain	Joint pain	Ocular/retro-orbital pain	Skin rash	Vomiting	Microscopy result	Malaria RDT result	Confirmed malaria	Falciparum malaria mono-infection	Dengue RDT result	Dengue positivity (any)	Dengue categories	Recent probable dengue	coinfection
1	1	2	89	2	2	2	2	38.2	1	1	1	1	1	1	0	0	1	1	1	0	3	1	1	0	1
2	2	2	18	1	1	0	2	39	1	1	1	0	0	0	0	0	0	0	0	0	0	0	9	0	0
4	3	1	45	2	0	0	2	39	0	0	1	0	1	0	0	1	0	0	0	0	2	1	2	1	0
5	3	2	36	2	1	1	2	38.5	0	0	1	0	1	0	0	1	0	0	0	0	3	1	1	1	0
6	3	2	48	2	2	2	2	40	1	1	1	0	1	0	0	0	0	0	0	0	4	1	1	1	0
7	3	1	19	1	0	0	2	39	0	0	1	0	1	0	0	0	0	0	0	0	2	1	2	1	0
8	3	2	38	2	2	2	2	38.5	0	0	1	0	1	0	0	0	0	0	0	0	2	1	2	1	0
9	3	1	21	2	0	0	99	39	1	1	1	0	1	0	0	0	1	2	1	1	0	0	9	0	0
10	3	1	50	2	0	0	2	38	0	1	1	0	1	0	0	0	0	2	1	1	2	1	2	1	0
11	3	2	52	2	2	2	2	38.5	0	0	1	0	1	0	0	0	0	0	0	0	4	1	1	1	0
12	2	1	12	1	1	9	2	39	1	1	0	0	1	0	0	0	0	0	0	0	1	1	1	1	0
13	3	2	35	2	2	2	2	39.5	0	1	1	0	1	0	0	0	0	0	0	0	1	1	1	1	0
14	3	2	48	2	2	2	99	38.5	0	0	1	0	1	0	0	0	0	0	0	0	0	0	9	0	0
15	3	2	6	1	9	9	1	39	1	0	0	1	1	0	0	0	0	0	0	0	4	1	1	1	0
16	3	2	11	1	1	9	99	39	1	1	1	0	0	0	0	0	1	2	1	1	0	0	9	0	0
17	1	2	45	2	2	1	2	38	1	1	1	0	1	0	0	1	1	1	1	1	0	0	9	0	0
18	1	2	30	2	0	1	2	9	0	1	1	1	1	0	0	1	1	1	1	1	0	0	9	0	0
19	1	2	42	2	2	1	1	9	1	0	1	0	1	0	0	1	1	1	1	1	0	0	9	0	0
20	3	2	21	2	2	0	2	39	1	0	1	1	1	1	0	0	0	0	0	0	3	1	1	1	0
21	3	1	9	1	1	9	2	40	1	0	1	0	0	0	0	0	0	0	0	0	0	0	9	0	0
23	3	2	16	1	2	0	1	39.5	1	1	1	0	1	0	0	0	1	1	1	1	0	0	9	0	0
24	3	1	24	2	2	2	1	38	1	0	1	1	1	1	0	0	0	0	0	0	0	0	9	0	0
26	2	1	30	2	2	2	1	39	1	1	1	1	1	1	0	0	0	0	0	0	5	1	1	1	0
28	2	2	36	2	2	1	1	39	1	1	1	0	1	1	0	0	0	0	0	0	3	1	1	1	0
29	1	2	30	2	2	2	1	39.5	1	1	1	0	0	0	0	0	0	0	0	0	0	0	9	0	0
30	3	2	25	2	2	2	2	39	1	0	1	0	1	0	0	0	0	0	0	0	0	0	9	0	0
31	2	2	8	1	1	9	1	39	1	0	1	0	0	0	0	0	0	0	0	0	0	0	9	0	0
32	2	1	25	2	2	2	2	39	1	1	1	0	1	0	0	0	0	0	0	0	0	0	9	0	0
33	1	2	22	2	2	1	1	40	1	1	1	0	0	1	0	0	0	0	0	0	2	1	2	1	0
34	2	1	22	2	2	0	1	39	1	1	1	0	1	0	0	0	0	0	0	0	0	0	9	0	0
35	3	1	20	2	2	0	2	38	1	1	1	0	1	1	0	0	0	0	0	0	0	0	9	0	0
36	2	2	8	1	1	9	1	39.5	1	1	1	0	0	0	0	0	0	0	0	0	0	0	9	0	0
37	3	2	30	2	2	2	1	40	1	1	1	0	1	0	0	0	0	0	0	0	0	0	9	0	0
38	3	2	20	2	2	0	1	38	1	1	1	0	0	0	0	0	1	1	1	1	0	0	9	0	0
39	1	1	24	2	2	2	2	39	1	1	1	1	0	0	0	0	0	0	0	0	0	0	9	0	0
40	3	2	36	2	2	1	2	39	0	1	1	0	1	0	0	0	0	0	0	0	1	1	1	1	0
41	3	1	48	2	0	0	2	38	0	0	1	0	1	0	0	0	0	0	0	0	0	0	9	0	0
42	3	2	32	2	9	2	2	39	0	1	1	0	1	0	0	1	1	1	1	0	4	1	1	0	1
43	3	2	48	2	2	1	99	38.5	0	0	1	0	1	0	0	1	0	0	0	0	0	0	9	0	0
44	3	1	11	1	1	9	2	38	0	1	0	0	0	0	0	1	0	0	0	0	1	1	1	1	0
45	3	2	52	2	2	9	2	38	0	0	1	0	1	0	0	0	0	0	0	0	0	0	9	0	0
46	3	2	22	2	2	2	2	39	0	1	1	0	1	0	0	0	1	1	1	0	5	1	1	0	1
47	3	1	3	1	9	9	1	38.5	1	0	1	0	1	0	0	1	0	0	0	0	0	0	9	0	0
48	9	1	38	2	2	0	2	38	0	0	1	0	1	0	0	0	0	0	0	0	0	0	9	0	0
49	2	1	20	2	2	0	1	38	0	1	1	0	1	1	0	1	0	0	0	0	3	1	1	1	0
50	2	2	36	2	1	1	99	38	1	1	1	0	1	0	0	1	1	1	1	0	3	1	1	0	1
51	2	1	17	1	2	0	2	39	1	1	1	0	1	1	0	0	0	0	0	0	0	0	9	0	0
52	2	1	24	2	2	0	1	39	0	0	1	1	1	1	0	1	3	2	1	0	3	1	1	0	1
53	2	2	19	1	2	0	99	39	0	1	1	0	1	1	0	0	0	0	0	0	2	1	2	1	0
54	2	1	29	2	2	0	99	38	1	1	0	1	0	0	0	0	0	0	0	0	0	0	9	0	0
55	2	1	70	2	0	0	99	38	1	0	1	0	1	0	0	0	0	0	0	0	0	0	9	0	0
56	2	2	30	2	2	2	2	38	0	0	1	1	1	0	0	0	0	0	0	0	0	0	9	0	0
57	2	2	50	2	1	2	2	38	0	0	1	0	0	0	0	1	0	0	0	0	0	0	9	0	0
58	2	2	25	2	1	0	1	38	0	1	0	1	1	0	0	0	3	2	1	1	0	0	9	0	0
59	9	2	35	2	2	0	99	37.5	1	1	1	0	1	0	0	1	0	0	0	0	0	0	9	0	0
60	2	2	12	1	1	9	2	9	0	1	1	1	1	1	0	1	2	3	0	0	2	1	2	1	0
61	9	2	22	2	2	2	2	38.5	1	1	1	0	1	0	0	0	0	0	0	0	0	0	9	0	0
62	2	2	45	2	0	0	2	39	1	1	1	1	1	0	0	0	0	0	0	0	0	0	9	0	0
63	9	2	49	2	1	1	2	39	1	1	1	1	1	0	0	0	0	0	0	0	0	0	9	0	0
64	2	2	23	2	2	0	1	40	1	1	1	1	1	0	0	0	0	0	0	0	3	1	1	1	0
65	2	2	51	2	9	9	2	37.5	0	0	0	0	0	0	0	1	2	3	0	0	2	1	2	1	0
66	3	2	65	2	2	0	2	9	1	1	0	0	1	0	0	0	0	0	0	0	0	0	9	0	0
67	2	2	30	2	1	0	1	39	0	1	0	1	1	0	0	0	1	1	1	1	0	0	9	0	0
68	2	2	26	2	2	2	2	38	0	1	1	1	1	0	0	0	1	1	1	0	3	1	1	0	1
69	9	1	43	2	2	0	2	38	0	1	1	1	1	1	0	0	0	0	0	0	0	0	9	0	0
70	2	2	23	2	2	0	2	38	1	0	1	1	1	1	0	0	0	0	0	0	2	1	2	1	0
71	2	2	29	2	2	0	1	37.5	0	1	1	1	1	0	0	0	0	0	0	0	0	0	9	0	0
72	2	1	14	1	1	9	2	39	1	1	1	1	1	1	0	0	1	1	1	1	0	0	9	0	0
73	2	1	30	2	2	0	2	38	0	1	0	0	0	0	0	0	0	0	0	0	2	1	2	1	0
74	2	2	24	2	2	0	2	38	1	1	1	1	0	0	0	0	1	2	1	0	1	1	1	0	1
75	2	2	5	1	9	9	2	38.5	1	1	1	0	1	0	0	0	0	0	0	0	0	0	9	0	0
76	2	2	20	2	2	0	2	38	1	0	1	0	1	0	0	0	1	1	1	1	0	0	9	0	0
77	2	1	60	2	0	0	99	40	1	1	1	0	1	0	0	0	0	0	0	0	0	0	9	0	0
78	2	2	43	2	2	1	2	40	1	1	1	0	1	0	0	0	0	0	0	0	0	0	9	0	0
79	2	1	20	2	2	0	2	39	0	1	1	0	1	0	0	0	0	0	0	0	1	1	1	1	0
80	2	1	19	1	2	0	1	39	1	1	1	0	1	0	0	0	0	0	0	0	0	0	9	0	0
81	2	1	17	1	2	0	1	39.5	1	1	1	0	1	0	0	0	1	1	1	1	0	0	9	0	0
82	2	2	27	2	2	2	1	39	1	1	1	0	0	0	0	0	1	1	1	1	0	0	9	0	0
83	2	1	14	1	1	9	2	39	1	1	1	0	0	0	0	0	0	0	0	0	0	0	9	0	0
84	2	1	60	2	0	0	2	40	1	1	1	1	1	0	0	1	1	1	1	1	0	0	9	0	0
85	2	2	45	2	2	1	1	38	1	1	1	0	0	0	0	0	1	1	1	1	0	0	9	0	0
86	2	1	38	2	2	0	1	41	1	1	1	0	1	1	0	0	0	0	0	0	0	0	9	0	0
88	2	1	40	2	2	1	1	39	1	1	1	0	1	1	0	0	1	1	1	1	0	0	9	0	0
89	2	1	27	2	2	0	1	38.5	1	0	1	0	1	0	0	0	1	1	1	1	0	0	9	0	0
90	2	2	50	2	2	1	2	39	1	1	1	0	0	1	0	0	0	0	0	0	1	1	1	1	0
91	2	2	30	2	2	2	2	38	1	1	1	0	1	1	1	0	0	0	0	0	4	1	1	1	0
92	3	1	14	1	1	9	99	38	0	1	1	1	1	0	0	1	2	3	0	0	0	0	9	0	0
93	3	2	2	1	0	0	99	39	0	0	0	1	0	1	0	0	0	0	0	0	0	0	9	0	0
94	3	1	55	2	0	0	99	38	0	1	0	1	1	0	0	0	0	0	0	0	0	0	9	0	0
95	1	1	10	1	1	9	99	39	0	1	1	1	1	0	0	0	0	0	0	0	0	0	9	0	0
96	3	2	40	2	2	2	99	39	0	1	1	1	1	0	0	0	0	0	0	0	0	0	9	0	0
97	1	1	25	2	2	0	99	39	0	1	1	1	1	0	0	0	0	0	0	0	0	0	9	0	0
98	3	2	24	2	2	0	99	38.5	1	1	1	1	1	0	0	0	0	0	0	0	0	0	9	0	0
99	1	2	16	1	2	0	99	38	0	1	1	1	1	0	0	0	0	0	0	0	0	0	9	0	0
100	1	2	25	2	2	2	99	39	0	1	1	1	1	0	0	0	0	0	0	0	2	1	2	1	0
101	1	2	20	2	2	2	99	39	0	1	1	1	1	0	0	0	0	0	0	0	0	0	9	0	0
102	1	2	55	2	1	2	99	39	0	1	1	1	1	0	0	0	0	0	0	0	0	0	9	0	0
103	1	2	40	2	2	1	99	39	0	1	1	1	1	0	0	0	1	1	1	1	0	0	9	0	0
104	1	1	35	2	2	2	2	38	0	1	1	1	1	0	0	0	0	0	0	0	0	0	9	0	0
105	1	2	25	2	2	2	99	39	0	1	1	1	1	0	0	0	0	0	0	0	0	0	9	0	0
106	3	2	42	2	2	2	99	39	0	1	1	1	1	0	0	0	1	1	1	1	0	0	9	0	0
107	3	2	14	1	1	9	99	39	0	1	1	1	1	0	0	0	1	2	1	1	2	1	2	1	0
108	1	2	60	2	2	2	99	38	1	0	1	1	1	0	0	0	0	0	0	0	4	1	1	1	0
109	1	1	28	2	1	0	99	38	0	1	1	0	1	0	0	0	0	0	0	0	4	1	1	1	0
110	1	1	26	2	2	0	99	39	0	1	1	1	1	0	0	0	1	1	1	1	0	0	9	0	0
111	3	1	10	1	1	9	99	38	0	1	1	1	0	0	0	0	0	0	0	0	0	0	9	0	0
112	1	2	25	2	2	0	2	39	1	0	1	0	1	0	0	0	0	0	0	0	0	0	9	0	0
113	3	2	30	2	2	1	99	39	0	1	1	1	1	0	0	0	0	0	0	0	0	0	9	0	0
114	1	2	60	2	2	2	1	37.5	1	1	1	1	1	0	0	0	0	0	0	0	0	0	9	0	0
115	3	2	25	2	2	2	99	39	0	1	1	1	1	0	0	0	0	0	0	0	0	0	9	0	0
116	1	2	21	2	2	2	99	38	0	1	1	1	1	0	0	0	0	0	0	0	0	0	9	0	0
117	1	1	45	2	2	0	1	38	0	1	1	1	1	0	0	0	0	0	0	0	4	1	1	1	0
118	1	2	40	2	2	2	99	38	1	1	1	1	1	0	0	0	1	1	1	1	0	0	9	0	0
119	1	2	35	2	2	2	99	39	0	1	1	1	1	0	0	1	1	1	1	1	0	0	9	0	0
120	1	2	38	2	2	2	99	39	0	1	1	1	1	1	0	0	0	0	0	0	0	0	9	0	0
121	3	2	36	2	2	1	99	38	0	1	1	1	1	1	0	0	0	0	0	0	0	0	9	0	0
122	1	2	48	2	2	2	99	39	0	1	1	1	1	1	0	0	0	0	0	0	0	0	9	0	0
123	3	2	52	2	2	2	99	38	0	0	1	0	1	0	0	0	0	0	0	0	0	0	9	0	0
124	2	2	8	1	1	9	2	39	1	1	1	0	0	0	0	0	0	0	0	0	0	0	9	0	0
125	3	1	25	2	2	0	99	39	0	1	1	1	1	0	0	0	1	1	1	1	0	0	9	0	0
126	2	2	56	2	1	2	99	38	0	1	0	1	1	0	0	0	0	0	0	0	0	0	9	0	0
127	1	2	36	2	2	2	2	39	1	1	1	1	1	0	0	1	1	1	1	1	0	0	9	0	0
128	3	2	38	2	1	2	2	39	0	0	1	0	1	0	0	0	0	0	0	0	4	1	1	1	0
129	3	1	26	2	1	0	2	39	0	0	1	0	1	0	0	0	0	0	0	0	2	1	2	1	0
130	3	2	22	2	2	0	2	39	0	1	1	0	1	0	0	1	1	1	1	0	4	1	1	0	1
131	9	2	38	2	2	2	2	39	1	1	1	0	1	0	0	1	1	1	1	1	0	0	9	0	0
132	3	2	32	2	2	2	2	39	0	1	1	0	1	0	0	1	1	1	1	0	4	1	1	0	1
133	3	1	38	2	0	0	2	38	0	0	1	0	1	0	0	0	0	0	0	0	4	1	1	1	0
134	2	2	40	2	2	1	1	38	1	0	1	0	1	1	0	0	0	0	0	0	3	1	1	1	0
135	2	2	16	1	1	0	1	39.5	1	0	1	0	1	1	0	0	1	1	1	1	0	0	9	0	0
136	3	1	32	2	2	0	2	38	0	0	1	0	1	0	0	1	0	0	0	0	0	0	9	0	0
137	2	2	24	2	2	2	2	39	1	1	1	0	1	1	0	0	1	1	1	1	0	0	9	0	0
138	2	2	10	1	1	9	1	38	1	1	1	0	1	1	0	0	0	0	0	0	4	1	1	1	0
139	2	2	39	2	2	2	2	39	1	1	1	0	1	0	0	0	1	1	1	1	0	0	9	0	0
140	2	2	34	2	2	2	2	39	1	1	1	0	0	1	0	1	1	1	1	1	0	0	9	0	0
141	2	2	42	2	2	1	2	39	1	1	1	0	0	0	0	0	0	0	0	0	0	0	9	0	0
142	2	2	33	2	2	2	2	40	1	1	1	0	1	1	0	0	0	0	0	0	3	1	1	1	0
143	2	2	35	2	2	2	2	37.5	1	1	1	0	0	1	0	0	0	0	0	0	2	1	2	1	0
144	2	2	21	2	2	0	2	39	1	1	1	0	1	0	0	0	0	0	0	0	0	0	9	0	0
145	2	2	25	2	2	0	2	39.5	1	1	1	0	1	0	0	0	1	1	1	1	0	0	9	0	0
146	2	1	28	2	2	2	2	39	1	1	1	0	0	0	0	0	0	0	0	0	0	0	9	0	0
147	2	2	29	2	2	0	1	38.5	1	1	1	0	1	1	0	0	0	0	0	0	0	0	9	0	0
148	2	1	19	1	2	0	2	38	1	1	1	0	1	0	0	0	1	1	1	1	0	0	9	0	0
149	2	1	60	2	0	0	2	39	1	1	1	0	1	0	0	0	0	0	0	0	0	0	9	0	0
150	2	1	33	2	2	0	1	39.5	1	1	1	0	1	1	0	0	0	0	0	0	2	1	2	1	0
151	2	2	3	1	9	9	1	40	1	0	0	0	0	0	0	0	1	0	0	0	0	0	9	0	0
152	2	1	30	2	2	0	1	39.5	1	1	1	1	0	0	0	0	1	1	1	1	0	0	9	0	0
153	2	1	55	2	0	0	2	40	1	0	1	0	1	0	0	0	0	0	0	0	0	0	9	0	0
154	2	1	20	2	2	0	2	39	1	1	1	0	1	0	0	0	2	3	0	0	0	0	9	0	0
155	2	1	3	1	9	9	1	39	1	0	0	0	0	0	0	0	0	0	0	0	0	0	9	0	0
156	2	2	25	2	2	0	2	38.5	1	1	1	0	1	1	0	0	0	0	0	0	0	0	9	0	0
157	2	1	10	1	1	9	1	40	1	1	1	0	0	0	0	0	0	0	0	0	0	0	9	0	0
158	2	2	49	2	2	1	2	38.5	1	1	1	0	1	0	0	0	0	0	0	0	0	0	9	0	0
159	2	1	40	2	1	0	2	39.5	1	0	1	0	1	0	0	0	0	0	0	0	0	0	9	0	0
160	2	2	21	2	2	2	2	40	1	1	1	0	1	1	0	1	1	1	1	1	0	0	9	0	0
161	3	1	52	2	1	2	2	39	0	1	1	0	1	0	0	0	3	2	1	1	0	0	9	0	0
162	3	1	26	2	2	0	1	39	0	1	1	0	1	0	0	1	3	2	1	1	0	0	9	0	0
163	3	1	35	2	2	0	2	39	0	1	1	0	1	0	0	0	1	1	1	1	2	1	2	1	0
164	3	1	35	2	2	2	2	39	0	1	1	0	0	0	0	1	0	0	0	0	2	1	2	1	0
165	3	2	38	2	2	2	1	38	0	0	1	0	1	0	0	0	0	0	0	0	2	1	2	1	0
166	3	2	35	2	2	1	2	39	1	0	1	0	1	0	0	0	0	0	0	0	0	0	9	0	0
167	3	2	26	2	0	2	1	38.5	0	0	1	0	0	1	0	1	0	0	0	0	2	1	2	1	0
168	1	1	24	2	2	0	2	38.5	1	1	1	0	1	0	0	1	0	0	0	0	0	0	9	0	0
169	1	2	10	1	1	9	1	39.5	1	0	1	0	0	0	0	0	0	0	0	0	3	1	1	1	0
170	1	1	8	1	1	9	2	39.5	0	0	1	0	1	0	0	0	1	1	1	1	2	1	2	1	0
171	1	2	4	1	9	9	2	40	1	1	0	0	0	0	0	0	1	1	1	1	0	0	9	0	0
172	1	2	37	2	2	2	2	39	1	1	1	0	1	0	0	1	1	1	1	1	0	0	9	0	0
173	1	2	19	1	2	0	2	9	1	0	1	0	1	0	0	1	1	1	1	1	2	1	2	1	0
174	1	1	55	2	0	0	2	39	1	1	1	1	1	1	0	1	1	1	1	1	0	0	9	0	0
176	1	1	70	2	0	0	2	38.5	1	1	1	0	1	0	0	1	0	0	0	0	5	1	1	1	0
177	1	1	50	2	0	0	2	37.5	1	1	1	1	0	0	0	0	0	0	0	0	0	0	9	0	0
178	1	1	55	2	0	0	2	38	1	1	1	0	1	0	0	0	0	0	0	0	0	0	9	0	0
179	1	2	45	2	2	1	2	37.8	1	1	1	1	0	0	0	0	0	0	0	0	0	0	9	0	0
180	1	2	18	1	2	0	2	38	1	1	1	1	1	1	0	0	0	0	0	0	3	1	1	1	0
181	1	2	25	2	1	1	1	41	1	1	1	1	1	1	0	0	0	0	0	0	3	1	1	1	0
182	1	1	12	1	1	9	2	38	1	0	1	0	1	0	0	0	1	1	1	1	0	0	9	0	0
183	1	2	19	1	2	1	2	40	1	1	1	0	0	1	0	1	1	1	1	1	0	0	9	0	0
185	1	2	22	2	2	0	2	38	1	1	1	0	0	0	0	1	1	1	1	1	0	0	9	0	0
186	1	2	16	1	2	1	2	39.5	1	1	1	1	1	1	0	1	0	0	0	0	3	1	1	1	0
187	1	2	12	1	1	9	2	38.5	1	1	1	0	0	0	0	0	0	0	0	0	0	0	9	0	0
188	1	2	40	2	2	1	2	40	1	1	1	1	1	1	0	0	0	0	0	0	0	0	9	0	0
189	1	2	53	2	0	0	2	38	1	1	1	0	1	0	0	0	0	0	0	0	0	0	9	0	0
190	1	2	28	2	1	1	2	38	0	1	0	0	1	1	0	0	0	0	0	0	3	1	1	1	0
191	1	2	25	2	2	2	99	38	0	1	1	1	1	0	0	0	0	0	0	0	0	0	9	0	0
192	2	2	35	2	2	2	99	9	1	1	1	1	1	0	0	0	0	0	0	0	0	0	9	0	0
193	1	2	13	1	1	0	99	38	0	0	1	1	1	1	0	0	0	0	0	0	0	0	9	0	0
194	1	2	35	2	2	2	99	38	1	1	1	1	1	0	0	0	0	0	0	0	3	1	1	1	0
195	3	2	14	1	1	9	99	9	0	0	0	0	0	0	0	0	0	0	0	0	0	0	9	0	0
196	2	2	40	2	2	2	99	37.5	0	1	1	1	1	0	0	0	0	2	1	1	0	0	9	0	0
197	2	2	27	2	2	2	99	38	1	1	1	0	1	0	0	1	1	1	1	1	0	0	9	0	0
198	1	1	22	2	2	0	99	39	1	1	1	1	1	1	0	0	0	0	0	0	0	0	9	0	0
199	1	2	46	2	2	0	99	37.5	1	1	0	1	1	0	0	0	1	1	1	1	0	0	9	0	0
200	3	2	49	2	2	1	99	39	0	1	1	1	1	1	0	0	0	0	0	0	4	1	1	1	0
201	1	2	36	2	2	1	99	38	0	1	1	1	1	1	0	1	2	3	0	0	4	1	1	1	0
202	1	2	73	2	0	0	99	39	1	1	1	1	1	0	0	0	1	1	1	1	0	0	9	0	0
203	1	1	55	2	0	0	99	38.5	1	1	0	1	1	1	0	0	1	1	1	1	2	1	2	1	0
204	1	2	25	2	2	2	99	39	1	1	1	1	1	1	0	0	0	0	0	0	1	1	1	1	0
205	1	2	37	2	2	1	99	9	1	1	1	1	1	1	1	1	1	1	1	1	2	1	2	1	0
206	1	1	50	2	1	0	99	38	1	1	1	1	1	0	0	1	0	0	0	0	2	1	2	1	0
207	1	2	40	2	2	1	99	38	1	1	1	1	1	1	0	1	0	0	0	0	0	0	9	0	0
208	1	2	46	2	0	0	99	40	1	1	1	1	1	1	0	1	1	2	1	1	0	0	9	0	0
209	3	2	42	2	2	1	99	9	0	1	1	0	1	0	0	0	0	0	0	0	0	0	9	0	0
210	1	1	22	2	2	0	99	38	0	1	1	0	1	0	0	0	0	0	0	0	3	1	1	1	0
211	3	1	25	2	2	0	99	39	1	1	1	0	1	0	0	0	0	0	0	0	0	0	9	0	0
212	3	2	999	9	0	0	1	40	1	1	1	1	1	1	0	1	0	0	0	0	4	1	1	1	0
213	3	2	15	1	1	9	2	37.5	0	1	1	1	1	1	0	0	0	0	0	0	0	0	9	0	0
214	3	2	40	2	2	1	2	37.5	1	1	1	1	1	0	0	0	0	0	0	0	0	0	9	0	0
215	3	1	29	2	2	0	2	37.5	1	1	1	1	1	1	0	0	0	0	0	0	4	1	1	1	0
216	3	2	20	2	2	0	1	38	0	0	1	1	1	1	0	0	0	0	0	0	2	1	2	1	0
217	9	2	19	1	2	0	2	9	0	0	1	0	1	0	0	0	0	0	0	0	0	0	9	0	0
218	3	2	28	2	2	2	1	9	1	1	0	1	1	0	0	0	0	0	0	0	0	0	9	0	0
219	1	1	25	2	2	0	99	38	1	1	1	0	1	0	0	1	1	1	1	1	0	0	9	0	0
220	1	2	15	1	1	9	2	40	1	1	1	1	1	1	0	1	0	0	0	0	4	1	1	1	0
221	1	2	30	2	2	2	1	39.5	1	1	1	0	1	0	1	1	1	1	1	1	0	0	9	0	0
222	1	1	28	2	2	0	2	39	1	1	1	1	1	0	0	0	1	1	1	1	0	0	9	0	0
223	1	1	50	2	0	0	2	39	0	1	1	0	1	0	0	1	1	1	1	1	0	0	9	0	0
224	1	2	56	2	0	0	2	39.5	1	0	1	0	1	0	0	0	2	1	1	1	0	0	9	0	0
225	1	2	25	2	2	2	1	38	0	1	1	0	1	0	0	0	1	1	1	1	0	0	9	0	0
226	1	2	25	2	2	2	2	40	1	0	1	0	1	0	0	1	1	1	1	1	0	0	9	0	0
227	1	1	14	1	1	9	2	39.5	1	1	1	1	1	1	0	1	0	0	0	0	5	1	1	1	0
228	2	2	37	2	2	2	2	38.5	1	0	1	0	1	0	0	0	0	0	0	0	0	0	9	0	0
229	2	1	35	2	2	0	1	38.5	0	0	1	0	1	0	0	0	0	0	0	0	0	0	9	0	0
230	1	2	29	2	2	2	2	38	1	0	1	0	1	0	0	0	1	1	1	1	2	1	2	1	0
232	3	2	35	2	2	1	2	39	1	1	1	0	1	1	0	0	0	0	0	0	0	0	9	0	0
233	1	1	35	2	2	1	1	39.5	0	0	0	0	1	0	0	0	0	0	0	0	0	0	9	0	0
234	1	2	22	2	2	0	2	40	1	1	1	0	1	1	0	0	0	0	0	0	3	1	1	1	0
235	1	1	50	2	0	0	2	39	0	1	1	0	1	1	0	0	1	1	1	0	4	1	1	0	1
236	1	2	80	2	0	0	2	40	1	1	1	0	1	0	0	1	1	1	1	1	0	0	9	0	0
237	1	2	10	1	1	9	2	39	1	1	1	0	1	0	0	0	1	1	1	1	2	1	2	1	0
239	1	2	30	2	2	2	1	39.5	1	1	1	0	1	0	0	0	0	0	0	0	0	0	9	0	0
240	1	2	8	1	1	9	1	38.5	1	1	1	0	1	0	0	0	0	0	0	0	0	0	9	0	0
241	1	2	36	2	2	1	2	38	0	0	1	0	1	1	0	0	0	0	0	0	3	1	1	1	0
242	1	2	30	2	2	2	99	9	1	1	1	1	1	1	0	0	0	0	0	0	4	1	1	1	0
243	1	1	32	2	2	0	2	38	0	0	1	0	1	1	0	0	0	0	0	0	4	1	1	1	0
244	1	2	30	2	2	2	1	40	1	0	1	0	1	0	0	0	0	0	0	0	0	0	9	0	0
245	1	2	23	2	1	0	1	37.7	1	1	1	1	1	1	0	0	0	0	0	0	3	1	1	1	0
246	1	1	8	1	1	9	2	40	1	1	1	0	0	0	0	0	1	1	1	1	0	0	9	0	0
247	1	2	999	9	2	0	2	39.8	1	1	1	1	1	1	0	1	1	1	1	1	0	0	9	0	0
248	1	2	24	2	2	0	1	40	1	1	1	0	1	1	0	0	1	1	1	0	1	1	1	0	1
249	1	1	22	2	2	0	2	38	1	1	1	0	1	0	0	1	1	1	1	1	0	0	9	0	0
250	1	1	18	1	2	0	2	38	1	1	1	0	1	1	0	0	1	1	1	1	2	1	2	1	0
251	1	2	31	2	2	2	2	9	1	0	1	0	1	0	0	1	1	1	1	1	0	0	9	0	0
252	1	1	14	1	1	9	1	38.5	0	0	1	0	1	0	0	0	0	0	0	0	0	0	9	0	0
253	1	2	19	1	0	0	1	9	1	1	1	0	1	1	0	0	0	0	0	0	3	1	1	1	0
254	1	2	21	2	2	0	2	38	0	0	1	0	1	0	0	0	0	0	0	0	0	0	9	0	0
255	1	1	8	1	1	9	2	9	1	1	1	0	0	0	0	0	0	1	1	1	0	0	9	0	0
256	1	2	40	2	2	1	2	40	1	1	1	0	1	1	0	0	1	1	1	0	3	1	1	0	1
257	1	2	38	2	2	1	1	37.5	1	1	1	0	1	1	0	1	1	1	1	1	0	0	9	0	0
258	1	2	22	2	2	0	2	39	1	1	1	1	1	1	0	1	0	0	0	0	3	1	1	1	0
259	1	1	8	1	1	9	2	40	1	1	1	0	0	0	0	0	0	0	0	0	0	0	9	0	0
260	1	1	22	2	2	0	2	40	1	1	1	0	1	1	0	0	2	3	0	0	3	1	1	1	0
261	1	2	30	2	0	2	2	9	1	1	0	1	1	1	0	0	1	1	1	1	0	0	9	0	0
262	1	2	30	2	2	1	99	9	0	0	1	0	1	1	0	0	0	0	0	0	0	0	9	0	0
263	1	2	38	2	2	2	2	37.8	1	1	1	1	1	1	0	0	0	0	0	0	4	1	1	1	0
265	1	1	6	1	9	9	2	39.5	1	0	1	1	1	1	0	1	1	1	1	1	0	0	9	0	0
267	1	1	45	2	1	1	2	39	1	0	1	0	1	0	0	0	0	0	0	0	0	0	9	0	0
268	3	2	16	1	1	0	2	38	0	1	1	1	0	0	0	0	1	1	1	0	4	1	1	0	1
269	3	2	15	1	1	0	99	9	0	0	1	1	1	1	0	0	0	0	0	0	2	1	2	1	0
270	3	2	12	1	1	9	2	38	0	0	1	0	1	0	0	1	0	0	0	0	0	0	9	0	0
271	1	2	3	1	9	9	1	40	1	0	0	0	0	0	0	0	1	1	1	1	0	0	9	0	0
272	1	2	23	2	2	2	2	39	1	1	1	0	1	0	0	0	1	1	1	1	0	0	9	0	0
273	1	1	38	2	2	0	2	37.5	1	1	1	0	1	1	0	0	0	0	0	0	0	0	9	0	0
274	1	2	40	2	2	1	2	39.5	0	0	1	0	1	1	0	0	0	0	0	0	2	1	2	1	0
275	1	2	50	2	0	0	2	38	1	0	0	0	1	0	0	0	1	1	1	1	0	0	9	0	0
276	1	1	30	2	2	0	1	38	1	1	1	0	1	0	0	0	2	3	0	0	2	1	2	1	0
277	1	2	25	2	2	2	2	38.5	1	0	1	0	0	0	0	1	1	1	1	1	0	0	9	0	0
278	1	1	38	2	2	0	2	39	1	0	1	0	1	0	0	0	1	1	1	1	0	0	9	0	0
279	1	2	65	2	0	0	2	39	1	1	1	1	1	1	0	1	0	0	0	0	0	0	9	0	0
281	3	2	10	1	1	9	1	38.5	1	0	0	0	1	0	0	0	0	0	0	0	2	1	2	1	0
282	3	2	22	2	2	2	1	39.5	1	0	1	0	1	1	0	0	0	0	0	0	4	1	1	1	0
283	1	1	13	1	1	9	1	38	1	0	1	0	1	0	0	0	0	0	0	0	3	1	1	1	0
284	3	2	60	2	0	0	1	39	1	0	1	0	1	0	0	0	0	0	0	0	2	1	2	1	0
285	3	2	28	2	2	2	1	40	1	0	1	0	1	1	0	0	0	0	0	0	0	0	9	0	0
287	3	1	12	1	1	9	2	39	1	0	1	0	1	0	0	0	0	0	0	0	0	0	9	0	0
288	2	2	40	2	2	1	2	38.5	1	1	1	0	0	0	0	0	0	0	0	0	0	0	9	0	0
289	1	2	50	2	2	1	2	39	1	0	1	0	1	0	0	0	1	1	1	1	0	0	9	0	0
290	3	2	11	1	1	9	1	40	1	1	1	0	1	0	0	0	0	0	0	0	0	0	9	0	0
291	2	2	39	2	2	2	1	39	1	0	1	0	1	0	0	0	0	0	0	0	0	0	9	0	0
292	3	2	12	1	1	9	1	39	1	0	1	0	1	1	0	0	1	1	1	1	0	0	9	0	0
293	2	2	23	2	2	0	1	39	1	1	1	0	0	0	0	1	2	1	1	1	0	0	9	0	0
294	3	2	30	2	2	2	1	39	1	0	1	0	1	0	0	0	1	1	1	1	0	0	9	0	0
295	1	1	40	2	0	0	1	38.5	1	0	1	0	1	0	0	0	0	0	0	0	0	0	9	0	0
296	3	1	7	1	0	9	1	39	1	0	0	0	0	0	0	0	0	0	0	0	0	0	9	0	0
297	3	1	9	1	1	9	1	39.5	1	0	1	0	1	0	0	0	0	0	0	0	0	0	9	0	0
298	2	1	23	2	2	0	1	39.5	1	1	1	0	0	0	0	0	1	1	1	1	0	0	9	0	0
300	9	1	55	2	0	0	2	39.5	0	0	1	0	1	0	0	0	0	0	0	0	0	0	9	0	0
301	3	1	50	2	0	0	2	39	1	0	1	0	1	0	0	0	1	1	1	1	0	0	9	0	0
302	3	2	4	1	9	9	1	40	1	1	0	0	0	0	0	0	0	0	0	0	2	1	2	1	0
303	1	2	30	2	2	2	1	38	1	1	1	0	1	1	0	0	0	0	0	0	0	0	9	0	0
304	1	2	40	2	2	1	1	39	1	1	1	0	1	0	0	0	0	0	0	0	0	0	9	0	0
305	3	1	25	2	2	0	1	39	1	1	1	0	1	1	0	0	0	0	0	0	0	0	9	0	0
306	3	1	48	2	0	0	2	38.5	1	1	1	0	1	0	0	0	0	0	0	0	0	0	9	0	0
308	3	2	48	2	2	2	2	39.8	1	1	1	1	1	1	0	0	0	0	0	0	0	0	9	0	0
310	3	2	40	2	2	1	1	38	1	0	1	0	1	0	0	0	0	0	0	0	0	0	9	0	0
311	3	1	45	2	0	0	2	39	1	0	1	1	1	0	0	0	0	0	0	0	0	0	9	0	0
312	2	2	14	1	1	9	2	39.5	1	1	1	0	1	0	0	0	0	0	0	0	0	0	9	0	0
313	3	1	19	1	2	0	1	39.5	1	0	1	0	1	0	0	0	0	0	0	0	0	0	9	0	0
314	3	1	8	1	1	9	2	39.5	1	0	1	0	0	0	0	0	0	0	0	0	3	1	1	1	0
315	1	1	45	2	1	0	1	38	1	1	1	0	1	0	0	0	1	1	1	1	0	0	9	0	0
316	1	2	38	2	2	1	1	39	1	1	1	0	1	0	0	0	1	1	1	1	0	0	9	0	0
317	3	2	24	2	2	2	99	40	1	1	1	0	1	0	0	0	0	0	0	0	0	0	9	0	0
318	3	1	40	2	2	1	1	39.5	1	1	1	0	0	0	0	0	0	0	0	0	0	0	9	0	0
321	3	2	9	1	1	9	1	40	1	1	1	0	0	0	0	0	0	0	0	0	0	0	9	0	0
322	3	2	34	2	2	2	1	38	1	1	1	1	0	0	0	1	1	1	1	0	3	1	1	0	1
323	1	1	11	1	1	9	2	37.5	1	1	1	0	1	0	0	0	0	0	0	0	5	1	1	1	0
324	3	1	20	2	2	2	1	39	1	1	1	0	1	0	0	0	0	0	0	0	4	1	1	1	0
325	2	2	27	2	2	2	1	37.5	1	1	1	0	0	0	0	0	1	1	1	1	0	0	9	0	0
327	2	1	7	1	0	9	1	40	1	0	1	0	0	0	0	0	0	0	0	0	0	0	9	0	0
328	9	2	35	2	2	1	2	39	1	1	1	0	1	1	0	0	0	0	0	0	4	1	1	1	0
329	3	2	40	2	2	1	1	38	1	1	1	0	0	0	0	1	1	1	1	1	0	0	9	0	0
330	2	1	50	2	0	0	2	37.5	1	0	1	0	1	0	0	0	0	0	0	0	0	0	9	0	0
331	1	2	60	2	0	0	2	39	1	1	1	0	1	1	0	0	1	1	1	1	0	0	9	0	0
333	2	2	36	2	2	2	2	38	1	0	1	0	1	0	0	0	1	1	1	1	0	0	9	0	0
334	3	2	38	2	2	2	1	41	1	1	1	0	1	0	0	0	2	3	1	1	0	0	9	0	0
335	2	2	50	2	2	1	2	39	1	1	1	0	1	0	0	0	1	1	1	1	0	0	9	0	0
336	3	1	32	2	0	0	1	38	0	0	1	0	1	0	0	0	0	0	0	0	2	1	2	1	0
337	3	1	999	9	0	0	2	9	0	1	1	0	1	0	0	0	1	2	1	1	2	1	2	1	0
338	3	2	32	2	2	1	2	39	0	0	1	0	1	0	0	0	0	0	0	0	3	1	1	1	0
339	3	2	23	2	2	2	2	38	0	0	1	0	1	0	0	0	0	0	0	0	0	0	9	0	0
340	9	1	18	1	1	0	2	38	0	0	1	0	1	0	0	0	0	0	0	0	2	1	2	1	0
341	3	1	6	1	9	9	1	39	0	0	1	0	1	0	0	1	0	0	0	0	0	0	9	0	0
342	3	1	9	1	1	9	2	38	0	0	1	0	1	0	0	1	0	0	0	0	2	1	2	1	0
343	3	1	38	2	0	0	2	38.5	0	0	1	0	1	0	0	0	0	0	0	0	4	1	1	1	0
344	3	1	7	1	0	9	2	39	0	1	0	0	1	0	0	1	1	1	1	0	1	1	1	0	1
345	3	2	32	2	2	2	2	38	0	0	1	0	1	0	0	0	0	0	0	0	0	0	9	0	0
346	3	2	18	1	2	0	1	39	0	0	1	0	1	0	0	1	0	0	0	0	4	1	1	1	0
347	3	2	37	2	1	2	2	38.5	0	0	1	0	1	0	0	0	0	1	1	0	4	1	1	0	1
348	3	2	22	2	2	2	2	38	0	0	1	0	1	0	0	0	0	0	0	0	2	1	2	1	0
349	9	2	9	1	1	9	2	40	0	1	1	0	1	0	0	0	0	1	1	1	0	0	9	0	0
350	9	2	12	1	1	9	2	39	0	0	1	0	1	0	0	1	0	0	0	0	4	1	1	1	0
351	3	2	4	1	9	9	2	39	0	0	0	0	0	0	0	1	1	1	1	0	4	1	1	0	1
352	2	1	20	2	0	0	2	38.5	1	1	1	0	1	1	0	1	1	1	1	1	2	1	2	1	0
353	2	1	8	1	1	9	1	38.5	0	1	1	0	0	0	0	0	0	0	0	0	0	0	9	0	0
354	3	1	24	2	2	0	2	39.5	1	0	1	0	1	1	0	0	0	0	0	0	2	1	2	1	0
355	1	2	17	1	2	0	2	40	1	1	1	0	1	0	0	0	0	0	0	0	0	0	9	0	0
356	3	1	45	2	1	0	2	39	0	1	1	0	1	0	0	0	0	0	0	0	2	1	2	1	0
358	3	2	18	1	2	0	2	38.5	1	0	1	0	0	0	0	0	0	0	0	0	0	0	9	0	0
359	1	2	13	1	1	9	2	39	1	0	0	0	1	1	0	0	0	0	0	0	2	1	2	1	0
361	3	1	38	2	2	0	2	39	1	0	1	0	1	1	0	0	0	0	0	0	0	0	9	0	0
362	9	1	4	1	9	9	1	38	1	0	1	0	1	0	0	0	0	0	0	0	0	0	9	0	0
363	3	2	10	1	1	9	2	39	1	0	1	0	0	0	0	0	0	0	0	0	0	0	9	0	0
364	3	1	35	2	2	2	1	38	1	0	1	0	1	0	0	0	0	0	0	0	0	0	9	0	0
366	3	1	15	1	2	9	99	39	1	0	1	0	1	1	0	0	0	0	0	0	4	1	1	1	0
367	3	1	35	2	0	0	2	38	0	0	1	0	1	0	0	0	0	0	0	0	4	1	1	1	0
368	1	2	30	2	2	2	1	39	1	1	1	0	1	0	0	0	2	3	0	0	1	1	1	1	0
369	1	1	17	1	2	0	1	38	1	0	1	0	1	0	0	0	1	1	1	1	0	0	9	0	0
370	1	2	16	1	2	9	2	39	0	0	1	0	1	1	0	1	1	1	1	1	0	0	9	0	0
371	2	2	20	2	1	0	99	39	0	1	1	1	1	1	0	0	0	0	0	0	2	1	2	1	0
372	3	2	25	2	2	2	1	39	0	1	1	0	1	0	0	0	0	1	1	1	0	0	9	0	0
373	3	1	26	2	2	0	2	38	0	0	1	0	1	0	0	0	0	0	0	0	4	1	1	1	0
374	2	2	39	2	2	2	2	40	1	1	1	0	1	0	0	0	1	1	1	1	0	0	9	0	0
375	9	1	65	2	0	0	1	38	1	1	1	0	1	0	0	0	0	0	0	0	2	1	2	1	0
376	2	2	28	2	2	2	2	40	1	1	1	0	1	0	0	0	0	0	0	0	2	1	2	1	0
377	1	2	17	1	2	0	1	38	1	1	1	0	0	0	0	0	0	0	0	0	0	0	9	0	0
378	3	2	35	2	2	2	1	40	1	1	1	0	1	1	0	1	0	0	0	0	0	0	9	0	0

## Sheet: Sheet2
Variable	Values
District	1 Al Mina
	2 Al Hawak
	3 Al Hali
Gender	1 Female
	2 Male
Age category (years)	1 <20
	2 >=20
Educational status	0 No formal education
	1 Primary educatio
	2 Secondary education and above
Employement status	0 Unemployed
	1 Public service employee
	2 Private sector employee
Household size (members)	1 <=4
	>4
Sweating	0 No
	1 Yes
Chills	0 No
	1 Yes
Headache	0 No
	1 Yes
Muscle pain	0 No
	1 Yes
Joint pain	0 No
	1 Yes
Ocular/retro-orbital pain	0 No
	1 Yes
Skin rash	0 No
	1 Yes
Vomiting	0 No
	1 Yes
Microscopy result	0 Negative
	1 P. falciparum
	2 P. vivax
	3 Co-infection
Malaria RDT result	0 Negative
	1 P. falciparum
	2 Non-falciparum species
	3 Falciparum and non-falciparum spcies
Confirmed falciparum malaria	0 Negative
	1 Positive
Dengue RDT result	0 Negative
	1 IgM-positive
	2 IgG-positive
	3 NS1-positive
	4 IgM- and IgG-positive
	5 NS1- and IgM- and/or IgG-positive
Dengue positivity (any)	0 Negative
	1 Positive
Dengue categories	1 Recent probable
	2 Past
Recent probable dengue	0 No
	1 Yes
Co-infection	0 No
	1 Yes
Any missing value = 9
